# Supplementary material for: l-Malate (−2) Protonation State is Required for Efficient Decarboxylation to l-Lactate by the Malolactic Enzyme of Oenococcus oeni
Source: Molecules. 2020 Jul 28;25(15):3431. doi: 10.3390/molecules25153431 (PMC7435853; doi:10.3390/molecules25153431)
Supplement: Supplementary file 1 [file molecules-25-03431-s001.zip]

Archive with 5 entries (3 files):
- molecules-837718-supplementary-proof-change/
- molecules-837718-supplementary-proof-change/Supplementary files Acevedo et al.2020/
- molecules-837718-supplementary-proof-change/Supplementary files Acevedo et al.2020/Figure S1.tif
- molecules-837718-supplementary-proof-change/Supplementary files Acevedo et al.2020/Figure S2.tif
- molecules-837718-supplementary-proof-change/Supplementary files Acevedo et al.2020/Figure S3.tif
